# Supplementary material for: Development of a New Trapping System with Potential Implementation as a Tool for Mosquito-Borne Arbovirus Surveillance
Source: Insects. 2025 Jun 17;16(6):637. doi: 10.3390/insects16060637 (PMC12193242; doi:10.3390/insects16060637)
Supplement: Supplementary file 1 [file insects-16-00637-s001.zip]

Archive with 5 entries (5 files):
- Supplementary figure S1.tiff
- Supplementary figure S2.tiff
- Supplementary file S1.pdf
- Supplementary file S2_ Table S5.xlsx
- Supplementary file S3_ Table S6.xlsx
