# Supplementary material for: Development of a New Trapping System with Potential Implementation as a Tool for Mosquito-Borne Arbovirus Surveillance
Source: Insects. 2025 Jun 17;16(6):637. doi: 10.3390/insects16060637 (PMC12193242; doi:10.3390/insects16060637)
Supplement: Supplementary file 1 [file insects-16-00637-s001.zip › Supplementary file S2_ Table S5.xlsx]

## Sheet: Experiment 1 
Results of RT-qPCR for the first experiment conducted to test the entire BR-ArboTrap system and FTA cards resistance to different environment settings
M1-M15 : mosquito samples; A1- A4: traps
First duplicate			Second duplicate
Sample Name	Cq Mean	Quantity Mean of RNA copies/ mL	Sample Name	Cq Mean	Quantity Mean of RNA copies/ mL
M1 A1	17.46	25012335542272	FTA A1	33315	76358216
M2 A1	17037	30370063974400	FTA A2	35835	15690330
M3 A2	15249	68652804079616	FTA A3	32902	100712880
M4A1	15056	74993023057920	FTA A4	31742	212246080
M5 A1	16050	47640930680832	M1 A1	14737	13291667587072
M6 A1	15429	63238674841600	M2A1	17731	1902589902848
M7A1	16443	39829240807424	M3 A1	14995	11256681463808
M8A1	16239	43708862955520	M4 A1	14143	19565241171968
M9A1	15956	49732860772352	M5 A1	13802	24404182433792
M10 A1	Undetermined		M6 A1	13448	30725881462784
M11 A1	16112	46323302662144	M7 A1	15728	7023429156864
M12 A1	14763	85698807857152	M8 A1	14167	19440714383360
M13 A1	16454	39621639536640	M9 A1	15774	6793337503744
M14 A1	17381	25953715617792	M10 A1	14194	18919081377792
FTA A1	36440	4341953536	M11 A1	14435	16183180918784
FTA A2	33809	14416674816	M12 A1	13654	28154347388928
FTA A3	34385	11087101952	M13 A1	14092	20211809910784
FTA A4	34660	9779319808	M14 A1	14174	19224925831168
M1 A2	15882	3419887108096	M15 A1	14213	18687465619456
M2 A2	15081	5735223132160	M1 A2	16577	4022591815680
M3 A2	17320	1300452343808	M2 A2	14622	14399267930112
M4 A2	16365	2644234469376	M3 A2	15182	10288631906304
M5 A2	15772	3628197478400	M4 A2	15565	7894912204800
M6 A2	18250	709323718656	M5 A2	25464	12517451776
M7 A2	16278	2656030425088	M6 A2	14292	17886877843456
M8 A2	16322	2518189867008	M7 A2	13728	25683073957888
M9 A2	16482	2277080039424	M8 A2	14095	20513195819008
M10 A2	16777	1867267047424	M9 A2	25223	14633125888
M11 A2	15940	3243676532736	M10 A2	14874	12447899451392
M12 A2	16897	1720672059392	M11 A2	13393	31872818085888
M13 A2	16095	2998362177536	M12 A2	15637	18845372776448
M14 A2	15175	5382034423808	M13 A2	15214	24588163481600
M15 A2	14670	7599613280256	M14 A2	14137	49634776973312
M1 A3	14575	8003610214400	M15 A2	14205	47624187019264
M2 A3	16856	1768824635392	M1 A3	14468	41219132489728
M3 A3	15148	5481384902656	M2A3	14331	44142700789760
M4 A3	16068	2987692392448	M3 A3	14622	36169219833856
M5 A3	16234	2667989434368	M4 A3	13511	74395519287296
M6 A3	15679	3854630125568	M5 A3	15257	23938499346432
M7 A3	Undetermined		M6 A3	14831	31531535958016
M8 A3	18073	794389577728	M7 A3	14067	51977761325056
M9 A3	15043	5881802522624	M8 A3	15424	21402998538240
M10 A3	14977	6144470286336	M9 A3	17433	6753622163456
M11 A3	16684	2022479233024	M10 A3	13953	55880636694528
M12 A3	14993	6365208117248	M11 A3	13845	59899480375296
M13 A3	14640	7670476046336	M12 A3	14687	35209550495744
M14 A3	17118	1490892750848	M13 A3	13830	60197343068160
M15 A3	14712	7311134818304	M14 A3	29673	2064531712
M1 A4	17895	884756381696	M15 A3	13817	60711665401856
M2 A4	19036	432285057024	M1 A4	14006	53734012878848
M3 A4	15782	3568013672448	M2 A4	14548	37967108243456
M4 A4	16834	1808029450240	M3 A4	14873	30592215285760
M5 A4	15189	5296923082752	M4 A4	14446	40502825058304
M6 A4	31369	120449232	M5 A4	15364	27202619965440
M7 A4	21262	95561097216	M6 A4	15133	25872507600896
M8 A4	Undetermined		M7 A4	16.8096	8980287979520
M9 A4	18.8059	580276125696	M8 A4	15.6432	18583046324224
M10 A4	15.8479	3426820030464	M9 A4	13.4491	77747372163072
M11 A4	15.4361	4547356393472	M10 A4	13.8237	60700797960192
M12 A4	16.189	2740038664192	M11 A4	13.9864	54569614704640
M13 A4	Undetermined		M12 A4	20.7652	640262209536
M14 A4	18.2216	723653230592	M13 A4	20.5439	740758585344
M15 A4	17.0582	1536763887616	M14 A4	21.5499	383127126016
			M15 A4	21.9273	298382393344

## Sheet: Experiment 2
Results of RT-qPCR for the second experiment executed to test the minimum quantity of infected mosquitoes to detect virus in the FTA
T2-T20 = number of mosquitoes per trap; F1-20 = mosquito sample number; C= FTA card sample; T20FCN1 -T20FCN20 = mosquito samples from CN group
First duplicate			Second duplicate
Sample Name	Cq Mean	Quantity Mean of RNA copies/ mL	Sample Name	Cq Mean	Quantity Mean of RNA copies/ mL
T2F1	27261	59969921024	T2F1	18474	2824670806016
T2F2	14964	63225399869440	T2F2	34612	93798016
T5F1	17983	19323104002048	T5F1	37097	21996260
T5F2	13.55	139526022365184	T5F2	17516	5208735219712
T5F3	26279	104456912896	T5F3	17657	4773916966912
T5F4	14254	94084605673472	T5F4	18472	2848643350528
T10F1	14865	66252265488384	T10F1	16861	8871754072064
T10F2	13865	116597951823872	T10F2	17223	5947749564416
T10F3	14.51	80867875618816	T10F3	31142	868505280
T10F4	15135	57084712321024	T10F4	22599	188004941824
T10F5	14031	106147189096448	T10F6	17962	3908357324800
T10F6	45883	103253161279488	T10F7	16757	8558632501248
T10F7	13.92	112877847445504	T10F8	32334	401156992
T10F8	14269	92762250674176	T10F9	17736	4528936058880
T10F9	13748	124535663755264	T20F1	17017	7161545490432
T20F1	14873	65856033783808	T20F2	16640	9098469834752
T20F2	14144	99547862794240	T20F3	15510	18762271031296
T20F3	13886	115106667036672	T20F4	17239	6336994607104
T20F4	14636	75655295270912	T20F5	17015	7178403446784
T20F5	14.75	70630410027008	T20F6	17025	7206459146240
T20F6	15795	39138841591808	T20F7	16468	10176737312768
T20F7	13764	125673041559552	T20F8	28662	4188967936
T20F8	17058	19142413385728	T20F9	17904	4131356147712
T20F9	14283	92485107843072	T20F10	16240	11757464584192
T20F10	22202	1044603928576	T20F11	18826	2257684267008
T20F11	28827	24765050880	T20F12	18742	2482117804032
T20F12	16214	30849789591552	T20F13	16715	8700582428672
T20F13	14185	97307483701248	T20F14	16131	12610850258944
T20F14	15919	36461512491008	T20F15	16723	8630859464704
T20F15	15192	54975170347008	T20F16	22627	198338150400
T20F16	14386	126822557679616	T20F17	16360	10954309894144
T20F17	24017	281441763328	T20F18	16419	10674825592832
T20F18	16.41	34558705664000	T20 F19	15794	34825788456960
T20F19	13879	171749920473088	T20 F20	16035	29457263886336
T2C	36897	81578440	T2FC	36440	4341953536
T5C	36476	112552304	T5FC	36193	4890351616
T10C	38273	33752228	T10FC	37820	51548736
T20C	36732	92268224	T20FC	37164	91158200
T20FCN1	Undetermined		T20FCN1	Undetermined
T20FCN2	Undetermined		T20FCN2	Undetermined
T20FCN3	Undetermined		T20FCN3	Undetermined
T20FCN4	Undetermined		T20FCN4	Undetermined
T20FCN5	Undetermined		T20FCN5	Undetermined
T20FCN6	Undetermined		T20FCN6	Undetermined
T20FCN7	Undetermined		T20FCN7	Undetermined
T20FCN8	Undetermined		T20FCN8	38651	41185200
T20FCN9	Undetermined		T20FCN9	Undetermined
T20FCN10	Undetermined		T20FCN10	Undetermined
T20FCN11	Undetermined		T20FCN11	Undetermined
T20FCN12	Undetermined		T20FCN12	Undetermined
T20FCN13	Undetermined		T20FCN13	Undetermined
T20FCN14	Undetermined		T20FCN14	Undetermined
T20FCN15	Undetermined		T20FCN15	Undetermined
T20FCN16	38.7	37144452	T20FCN16	Undetermined
T20FCN17	Undetermined		T20FCN17	Undetermined
T20FCN18	Undetermined		T20FCN18	Undetermined
T20FCN19	Undetermined		T20FCN19	Undetermined
T20FCN	Undetermined		T20FCN	38.839	36032880

## Sheet: Experiment 3
Results of RT-qPCR for the third experiment executed to compare the quantity of CHIKV RNA copies expectorated in the FTA versus in blood
2C-8C: card samples; 1FS-8FS: mosquito sample that had the second meal in blood; 1FC -8FC: mosquito sample that had the second meal in FTA card; 2S-8S: blood sample
First duplicate			Second duplicate
Sample Name	Cq Mean	Quantity Mean of RNA copies/ mL	Sample Name	Cq Mean	Quantity Mean of RNA copies/ mL
2C	35.722	199894208	2FS	15.588	40085953183744
3C	33.516	691576704	3FS	15.908	32170330554368
4C	38.682	26055734	4FS	15.23	51187550257152
5C	33.651	639323904	5FS	20.199	1699357392896
6C	37.82	51534736	6FS	17.24	12988130000896
7C	33.994	508002816	7FS	15.967	31595398430720
8C	34.227	436965152	8FS	36.842	18959336
2FS	Undetermined		2FC	18.222	734653230472
3FS	16.31	50943420792832	3FC	15.081	5735247172160
4FS	14.848	123458432270336	4FC	15.772	3328197478210
5FS	16.74	38980879908864	5FC	17.32	1320462394808
6FS	15.831	67863264100352	6FC	16.684	2032477133024
7FS	16.575	43420068347904	7FC	18.25	709569718792
8FS	15.28	94807728848896	8FC	16.834	1821031350340
2FC	20.5	3950730805248	2C	38.279	10126224
3FC	15.882	65726656282624	3C	36.578	24377682
4FC	15.295	95110448545792	4C	38.014	9892270
5FC	16.38	48966934724608	5C	37.248	14473241
6FC	15.618	77233410539520	6C	33.949	136763024
7FC	15.86	67394462547968	7C	35.303	54023864
8FC	15.528	83467924668416	8C	38.927	4510224
2S	36.769	200892352	2S	38.317	7633572
3S	34.676	716351232	3S	35.443	50396764
4S	Undetermined		4S	34.273	109936592
5S	38.516	79434192	5S	35.088	63862748
6S	38.174	91158200	6S	34.321	106188328
7S	35.305	485748992	7S	38.409	6496874
8S	33.998	1333909888	8S	36.181	30719932
