# Supplementary material for: Development of a New Trapping System with Potential Implementation as a Tool for Mosquito-Borne Arbovirus Surveillance
Source: Insects. 2025 Jun 17;16(6):637. doi: 10.3390/insects16060637 (PMC12193242; doi:10.3390/insects16060637)
Supplement: Supplementary file 1 [file insects-16-00637-s001.zip › Supplementary file S3_ Table S6.xlsx]

## Sheet: Página1
Results of statistical analyses
Experiment 1 - All samples
Tukey's multiple comparisons test	Mean Diff,	95,00% CI of diff,	Significant?	Summary	Adjusted P Value
37ºC FTA trap vs. Water FTA trap	29397286315683	17620187947833 to 41174384683533	Yes	****	<0.0001	A-B
37ºC FTA trap vs. 25°C FTA trap	27969607114339	16192508746489 to 39746705482189	Yes	****	<0.0001	A-C
37ºC FTA trap vs. -80ºC FTA trap	24376465868253	12599367500403 to 36153564236103	Yes	****	<0.0001	A-D
Water FTA trap vs. 25°C FTA trap	-1427679201345	-13204777569195 to 10349419166506	No	ns	0.9891	B-C
Water FTA trap vs. -80ºC FTA trap	-5020820447430	-16797918815280 to 6756277920420	No	ns	0.6839	B-D
25°C FTA trap vs. -80ºC FTA trap	-3593141246086	-15370239613936 to 8183957121764	No	ns	0.8568	C-D
P value	<0,0001
Experiment 1 - Mosquitos samples per trap
37ºC FTA trap vs. Water FTA trap	31357440415616	19425782114227 to 43289098717005	Yes	****	<0.0001	A-B
37ºC FTA trap vs. 25°C FTA trap	29834469592824	17902811291434 to 41766127894213	Yes	****	<0.0001	A-C
37ºC FTA trap vs. -80ºC FTA trap	26001748556119	14070090254730 to 37933406857508	Yes	****	<0.0001	A-D
Water FTA trap vs. 25°C FTA trap	-1522970822793	-13454629124182 to 10408687478597	No	ns	0.9872	B-C
Water FTA trap vs. -80ºC FTA trap	-5355691859497	-17287350160886 to 6575966441892	No	ns	0.6469	B-D
25°C FTA trap vs. -80ºC FTA trap	-3832721036705	-15764379338094 to 8098937264685	No	ns	0.8366	C-D
P value	<0,0001
Experiment 1 - FTA card samples per trap
Tukey's multiple comparisons test	Mean Diff,	95,00% CI of diff,	Significant?	Summary	Adjusted P Value
37ºC FTA trap vs. Water FTA trap	-5025183308	-35137744973 to 25087378357	No	ns	0.9	A-B
37ºC FTA trap vs. 25°C FTA trap	-3330062933	-33442624598 to 26782498732	No	ns	0.9661	A-C
37ºC FTA trap vs. -80ºC FTA trap	-2774449736	-32887011401 to 27338111929	No	ns	0.9796	A-D
Water FTA trap vs. 25°C FTA trap	1695120375	-28417441290 to 31807682040	No	ns	0.9951	B-C
Water FTA trap vs. -80ºC FTA trap	2250733572	-27861828093 to 32363295237	No	ns	0.9888	B-D
25°C FTA trap vs. -80ºC FTA trap	555613197	-29556948468 to 30668174862	No	ns	0.9998	C-D
P value	0.9184
Experiment 2- All samples
Tukey's multiple comparisons test	Mean Diff,	95,00% CI of diff,	Significant?	Summary	Adjusted P Value
2M vs. 5M	-15568357951348	-74208710501379 to 43071994598683	No	ns	0.9094	A-B
2M vs. 10M	-35948470534857	-89126199376264 to 17229258306550	No	ns	0.3331	A-C
2M vs. 20M	-21188415199627	-71073546685497 to 28696716286243	No	ns	0.6016	A-D
5M vs. 10M	-20380112583509	-64744491401793 to 23984266234775	No	ns	0.6583	B-C
5M vs. 20M	-5620057248279	-45979115792361 to 34739001295802	No	ns	0.9419	B-D
10M vs. 20M	14760055335230	-17146581969614 to 46666692640074	No	ns	0.8027	C-D
P value	0.3463
Experiment 2- Mosquito samples
Tukey's multiple comparisons test	Mean Diff,	95,00% CI of diff,	Significant?	Summary	Adjusted P Value
2M vs. 5M	-16706154712253	-88180271808523 to 54767962384018	No	ns	0.9353	A-B
2M vs. 10M	-35965620614816	-1,008e+014 to 28896083760353	No	ns	0.507	A-C
2M vs. 20M	-17469276455264	-78984402054983 to 44045849144455	No	ns	0.826	A-D
5M vs. 10M	-19259465902564	-69301357249260 to 30782425444133	No	ns	0.7678	B-C
5M vs. 20M	-763121743012	-46383959883625 to 44857716397602	No	ns	0.9955	B-D
10M vs. 20M	18496344159552	-15851176164518 to 52843864483622	No	ns	0.6808	C-D
P value	0.4739
Experiment 2- FTA card samples
Tukey's multiple comparisons test	Mean Diff,	95,00% CI of diff,	Significant?	Summary	Adjusted P Value
2M vs. 5M	-289685972	-6518056243125 to 6517476871181	No	ns	>0.9999	A-B
2M vs. 10M	-2262456841948	-8780223399101 to 4255309715205	No	ns	0.5534	A-C
2M vs. 20M	2137175898	-6515629381255 to 6519903733051	No	ns	>0.9999	A-D
5M vs. 10M	-2262167155976	-8779933713129 to 4255599401177	No	ns	0.5535	B-C
5M vs. 20M	2426861870	-6515339695283 to 6520193419023	No	ns	>0.9999	B-D
10M vs. 20M	2264594017846	-4253172539307 to 8782360574999	No	ns	0.5528	C-D
P value	0.4793
Experiment 3 - All samples		Experiment 3 - Mosquito samples		Experiment 3 - FTA vs Blood samples
P value	0.5827	P value	0.7157	P value	0.782
